# Supplementary material for: 4,4′-Bis(1,2,4-triazol-1-ylmeth­yl)biphen­yl
Source: Acta Crystallogr Sect E Struct Rep Online. 2009 Sep 30;65(Pt 10):o2589. doi: 10.1107/S1600536809038604 (PMC2970468; doi:10.1107/S1600536809038604)
Supplement: Supplementary file 1 [file e-65-o2589-sup1.cif]

##############################################################################
###                                                                        ###
###        Electronic paper (Acta Crystallographica Section E)             ###
###                                                                        ###
##############################################################################
#                                                                            #
# This CIF contains the data in a paper accepted for publication in Acta     #
# Crystallographica Section E. It conforms to the requirements of Notes      #
# for Authors for Section E, and has been peer reviewed under the auspices   #
# of the IUCr Commission on Journals.                                        #
#                                                                            #
# Full details of the Crystallographic Information File format               #
# are given in the paper "The Crystallographic Information File (CIF):       #
# a New Standard Archive File for Crystallography" by S. R. Hall, F. H.      #
# Allen and I. D. Brown [Acta Cryst. (1991), A47, 655-685].                  #
#                                                                            #
# The current version of the core CIF dictionary is obtainable from          #
# ftp://ftp.iucr.org/pub/cif_core.dic. The current version number is 2.4.    #
#                                                                            #
# Software is freely available for graphical display of the structure(s) in  #
# this CIF.  For information consult the CIF home page http://www.iucr.org/  #
# cif/home.html                                                              #
#                                                                            #
# This file may be used for bona fide research purposes within the           #
# scientific community so long as proper attribution is given to the journal # 
# article from which it was obtained.                                        #
#                                                                            #
##############################################################################
                                             
data_I
_audit_creation_method     SHELXL-97
_chemical_name_systematic
;
4,4'-Bis(1,2,4-triazol-1-ylmethyl)biphenyl
;
_chemical_name_common     ?
_chemical_formula_moiety     'C18 H16 N6'
_chemical_formula_sum     'C18 H16 N6'
_chemical_formula_iupac     'C18 H16 N6'
_chemical_formula_weight     316.37
_chemical_melting_point     ?
_symmetry_cell_setting     monoclinic
_symmetry_space_group_name_H-M     'P 21/c'
_symmetry_space_group_name_Hall     '-P 2ybc'
loop_
    _symmetry_equiv_pos_as_xyz
    'x, y, z'
    '-x, y+1/2, -z+1/2'
    '-x, -y, -z'
    'x, -y-1/2, z-1/2'
_cell_length_a     16.590(3)
_cell_length_b     5.3646(9)
_cell_length_c     8.8009(14)
_cell_angle_alpha     90.00
_cell_angle_beta     92.567(3)
_cell_angle_gamma     90.00
_cell_volume     782.5(2)
_cell_formula_units_Z     2
_cell_measurement_reflns_used     1402
_cell_measurement_theta_min     2.46
_cell_measurement_theta_max     25.19
_cell_measurement_temperature     298(2)
_exptl_crystal_description     block
_exptl_crystal_colour     colourless
_exptl_crystal_size_max     0.21
_exptl_crystal_size_mid     0.17
_exptl_crystal_size_min     0.11
_exptl_crystal_density_diffrn     1.343
_exptl_crystal_density_meas     ?
_exptl_crystal_density_method     'not measured'
_exptl_crystal_F_000     332
_exptl_absorpt_coefficient_mu     0.086
_exptl_absorpt_correction_type     multi-scan
_exptl_absorpt_process_details     '(SADABS; Bruker, 2005)'
_exptl_absorpt_correction_T_min     0.9823
_exptl_absorpt_correction_T_max     0.9907
_exptl_special_details
;
;
_diffrn_ambient_temperature     298(2)
_diffrn_radiation_type     MoK\a
_diffrn_radiation_wavelength     0.71073
_diffrn_radiation_source     'fine-focus sealed tube'
_diffrn_radiation_monochromator     graphite
_diffrn_measurement_device_type     'Bruker APEXII area-detector'
_diffrn_measurement_method     '\f and \w'
_diffrn_detector_area_resol_mean     ?
_diffrn_reflns_number     3679
_diffrn_reflns_av_R_equivalents     0.0229
_diffrn_reflns_av_sigmaI/netI     0.0297
_diffrn_reflns_theta_min     2.46
_diffrn_reflns_theta_max     25.19
_diffrn_reflns_theta_full     25.19
_diffrn_measured_fraction_theta_max     0.991
_diffrn_measured_fraction_theta_full     0.991
_diffrn_reflns_limit_h_min     -19
_diffrn_reflns_limit_h_max     18
_diffrn_reflns_limit_k_min     -6
_diffrn_reflns_limit_k_max     5
_diffrn_reflns_limit_l_min     -10
_diffrn_reflns_limit_l_max     10
_diffrn_standards_number     0
_diffrn_standards_interval_count     0
_diffrn_standards_interval_time     0
_diffrn_standards_decay_%     ?
_refine_special_details
;
 Refinement of F^2^ against ALL reflections.  The weighted R-factor wR and
 goodness of fit S are based on F^2^, conventional R-factors R are based
 on F, with F set to zero for negative F^2^. The threshold expression of
 F^2^ > 2sigma(F^2^) is used only for calculating R-factors(gt) etc. and is
 not relevant to the choice of reflections for refinement.  R-factors based
 on F^2^ are statistically about twice as large as those based on F, and R-
 factors based on ALL data will be even larger.
;
_reflns_number_total     1402
_reflns_number_gt     870
_reflns_threshold_expression     I>2\s(I)
_refine_ls_structure_factor_coef     Fsqd
_refine_ls_matrix_type     full
_refine_ls_R_factor_all     0.0673
_refine_ls_R_factor_gt     0.0418
_refine_ls_wR_factor_gt     0.0970
_refine_ls_wR_factor_ref     0.1074
_refine_ls_goodness_of_fit_ref     0.829
_refine_ls_restrained_S_all     0.829
_refine_ls_number_reflns     1402
_refine_ls_number_parameters     109
_refine_ls_number_restraints     0
_refine_ls_hydrogen_treatment     constr
_refine_ls_weighting_scheme     calc
_refine_ls_weighting_details
           'calc w=1/[\s^2^(Fo^2^)+(0.05P)^2^+0.3476P] where P=(Fo^2^+2Fc^2^)/3'
_atom_sites_solution_hydrogens     geom
_atom_sites_solution_primary     direct
_atom_sites_solution_secondary     difmap
_refine_ls_shift/su_max     0.000
_refine_ls_shift/su_mean     0.000
_refine_diff_density_max     0.119
_refine_diff_density_min     -0.131
_refine_ls_extinction_method     none
_refine_ls_extinction_coef     ?
loop_
    _atom_type_symbol
    _atom_type_description
    _atom_type_scat_dispersion_real
    _atom_type_scat_dispersion_imag
    _atom_type_scat_source
    'C' 'C' 0.0033 0.0016
                         'International Tables Vol C Tables 4.2.6.8 and 6.1.1.4'
    'H' 'H' 0.0000 0.0000
                         'International Tables Vol C Tables 4.2.6.8 and 6.1.1.4'
    'N' 'N' 0.0061 0.0033
                         'International Tables Vol C Tables 4.2.6.8 and 6.1.1.4'
_computing_data_collection     'APEX2 (Bruker, 2005)'
_computing_cell_refinement     'SAINT (Bruker, 2005)'
_computing_data_reduction     'SAINT (Bruker, 2005)'
_computing_structure_solution     'SHELXS97 (Sheldrick, 2008)'
_computing_structure_refinement     'SHELXL97 (Sheldrick, 2008)'
_computing_molecular_graphics
                              'ORTEP-3 (Farrugia, 1997) and PLATON (Spek, 2009)'
_computing_publication_material     'SHELXL97 (Sheldrick, 2008)'
loop_
    _atom_site_type_symbol
    _atom_site_label
    _atom_site_fract_x
    _atom_site_fract_y
    _atom_site_fract_z
    _atom_site_U_iso_or_equiv
    _atom_site_adp_type
    _atom_site_calc_flag
    _atom_site_refinement_flags
    _atom_site_occupancy
    _atom_site_disorder_assembly
    _atom_site_disorder_group
    N N3 0.34746(8) 0.4361(3) 0.45637(17) 0.0522(4) Uani d . 1 . .
    C C7 0.04239(10) 0.4897(3) 0.4755(2) 0.0465(5) Uani d . 1 . .
    C C4 0.20243(10) 0.4473(4) 0.3827(2) 0.0511(5) Uani d . 1 . .
    C C3 0.28751(10) 0.4191(4) 0.3315(2) 0.0602(6) Uani d . 1 . .
    H H3A 0.2927 0.2590 0.2817 0.072 Uiso calc R 1 . .
    H H3B 0.2979 0.5479 0.2576 0.072 Uiso calc R 1 . .
    N N2 0.35680(10) 0.6499(3) 0.5390(2) 0.0651(5) Uani d . 1 . .
    C C2 0.41506(12) 0.5892(5) 0.6378(2) 0.0656(6) Uani d . 1 . .
    H H2 0.4352 0.7001 0.7113 0.079 Uiso calc R 1 . .
    N N1 0.44371(10) 0.3558(4) 0.6256(2) 0.0680(5) Uani d . 1 . .
    C C6 0.09257(11) 0.2995(5) 0.5269(3) 0.0714(7) Uani d . 1 . .
    H H6 0.0733 0.1827 0.5945 0.086 Uiso calc R 1 . .
    C C1 0.39952(12) 0.2674(4) 0.5101(2) 0.0605(6) Uani d . 1 . .
    H H1 0.4042 0.1071 0.4713 0.073 Uiso calc R 1 . .
    C C9 0.15350(12) 0.6357(4) 0.3306(3) 0.0673(6) Uani d . 1 . .
    H H9 0.1732 0.7527 0.2638 0.081 Uiso calc R 1 . .
    C C8 0.07478(12) 0.6559(4) 0.3758(3) 0.0682(6) Uani d . 1 . .
    H H8 0.0428 0.7858 0.3374 0.082 Uiso calc R 1 . .
    C C5 0.17066(11) 0.2789(5) 0.4804(3) 0.0718(7) Uani d . 1 . .
    H H5 0.2025 0.1471 0.5165 0.086 Uiso calc R 1 . .
loop_
    _atom_site_aniso_label
    _atom_site_aniso_U_11
    _atom_site_aniso_U_22
    _atom_site_aniso_U_33
    _atom_site_aniso_U_12
    _atom_site_aniso_U_13
    _atom_site_aniso_U_23
    N3 0.0403(8) 0.0588(10) 0.0573(9) -0.0008(8) 0.0015(7) -0.0034(8)
    C7 0.0429(9) 0.0495(11) 0.0467(10) -0.0041(8) -0.0038(8) -0.0044(9)
    C4 0.0423(10) 0.0637(13) 0.0470(10) -0.0044(9) -0.0030(8) -0.0056(10)
    C3 0.0468(11) 0.0801(15) 0.0535(11) -0.0024(10) 0.0002(9) -0.0071(11)
    N2 0.0543(10) 0.0649(12) 0.0754(12) -0.0021(9) -0.0055(8) -0.0133(10)
    C2 0.0507(11) 0.0816(17) 0.0640(13) -0.0115(12) -0.0022(10) -0.0072(12)
    N1 0.0562(10) 0.0846(14) 0.0627(11) 0.0017(10) -0.0025(8) 0.0150(10)
    C6 0.0494(12) 0.0846(17) 0.0804(15) 0.0065(11) 0.0063(10) 0.0323(13)
    C1 0.0572(12) 0.0605(13) 0.0640(13) 0.0020(10) 0.0057(10) 0.0072(11)
    C9 0.0586(12) 0.0620(14) 0.0826(15) 0.0013(11) 0.0168(11) 0.0155(12)
    C8 0.0592(13) 0.0582(13) 0.0880(16) 0.0095(11) 0.0140(11) 0.0177(12)
    C5 0.0474(12) 0.0834(17) 0.0843(16) 0.0113(11) 0.0012(10) 0.0264(13)
_geom_special_details
;
 All esds (except the esd in the dihedral angle between two l.s. planes)
 are estimated using the full covariance matrix.  The cell esds are taken
 into account individually in the estimation of esds in distances, angles
 and torsion angles; correlations between esds in cell parameters are only
 used when they are defined by crystal symmetry.  An approximate (isotropic)
 treatment of cell esds is used for estimating esds involving l.s. planes.
;
loop_
    _geom_bond_atom_site_label_1
    _geom_bond_atom_site_label_2
    _geom_bond_site_symmetry_2
    _geom_bond_distance
    _geom_bond_publ_flag
    N3 C1 . 1.324(2) ?
    N3 N2 . 1.363(2) ?
    N3 C3 . 1.451(2) ?
    C7 C8 . 1.377(3) ?
    C7 C6 . 1.380(3) ?
    C7 C7 3_566 1.494(3) ?
    C4 C9 . 1.363(3) ?
    C4 C5 . 1.369(3) ?
    C4 C3 . 1.508(3) ?
    C3 H3A . 0.9700 ?
    C3 H3B . 0.9700 ?
    N2 C2 . 1.312(3) ?
    C2 N1 . 1.345(3) ?
    C2 H2 . 0.9300 ?
    N1 C1 . 1.315(3) ?
    C6 C5 . 1.380(3) ?
    C6 H6 . 0.9300 ?
    C1 H1 . 0.9300 ?
    C9 C8 . 1.386(3) ?
    C9 H9 . 0.9300 ?
    C8 H8 . 0.9300 ?
    C5 H5 . 0.9300 ?
loop_
    _geom_angle_atom_site_label_1
    _geom_angle_atom_site_label_2
    _geom_angle_atom_site_label_3
    _geom_angle_site_symmetry_1
    _geom_angle_site_symmetry_3
    _geom_angle
    _geom_angle_publ_flag
    C1 N3 N2 . . 109.13(15) ?
    C1 N3 C3 . . 129.93(18) ?
    N2 N3 C3 . . 120.94(16) ?
    C8 C7 C6 . . 116.16(17) ?
    C8 C7 C7 . 3_566 122.4(2) ?
    C6 C7 C7 . 3_566 121.5(2) ?
    C9 C4 C5 . . 117.42(18) ?
    C9 C4 C3 . . 121.69(19) ?
    C5 C4 C3 . . 120.87(19) ?
    N3 C3 C4 . . 112.74(15) ?
    N3 C3 H3A . . 109.0 ?
    C4 C3 H3A . . 109.0 ?
    N3 C3 H3B . . 109.0 ?
    C4 C3 H3B . . 109.0 ?
    H3A C3 H3B . . 107.8 ?
    C2 N2 N3 . . 101.99(17) ?
    N2 C2 N1 . . 115.49(19) ?
    N2 C2 H2 . . 122.3 ?
    N1 C2 H2 . . 122.3 ?
    C1 N1 C2 . . 102.16(18) ?
    C7 C6 C5 . . 121.5(2) ?
    C7 C6 H6 . . 119.3 ?
    C5 C6 H6 . . 119.3 ?
    N1 C1 N3 . . 111.2(2) ?
    N1 C1 H1 . . 124.4 ?
    N3 C1 H1 . . 124.4 ?
    C4 C9 C8 . . 121.1(2) ?
    C4 C9 H9 . . 119.5 ?
    C8 C9 H9 . . 119.5 ?
    C7 C8 C9 . . 122.1(2) ?
    C7 C8 H8 . . 118.9 ?
    C9 C8 H8 . . 118.9 ?
    C4 C5 C6 . . 121.7(2) ?
    C4 C5 H5 . . 119.1 ?
    C6 C5 H5 . . 119.1 ?
loop_
    _geom_hbond_atom_site_label_D
    _geom_hbond_atom_site_label_H
    _geom_hbond_atom_site_label_A
    _geom_hbond_site_symmetry_A
    _geom_hbond_distance_DH
    _geom_hbond_distance_HA
    _geom_hbond_distance_DA
    _geom_hbond_angle_DHA
    C2 H2 N1 2_656 0.93 2.56 3.381(2) 148
data_global
_journal_date_recd_electronic     2009-09-23
_journal_date_accepted     2009-09-24
_journal_name_full     'Acta Crystallographica, Section E'
_journal_year     2009
_journal_volume     65
_journal_issue     10
_journal_page_first     o2589
_journal_page_last     o2589
_journal_paper_category     QO
_journal_coeditor_code     HB5117
_publ_contact_author_name     'Xu Jianjun'
_publ_contact_author_address
;
Mechanical and Electrical Engineering
Institute, North University of China,
Taiyuan, 030051,
People's Republic of China
;
_publ_contact_author_email     'xujianjunzb2009@126.com'
_publ_contact_author_fax     '86 351-3925182'
_publ_contact_author_phone     '86 351-3925182'
_publ_section_title
;
4,4'-Bis(1,2,4-triazol-1-ylmethyl)biphenyl
;
loop_
    _publ_author_name
    _publ_author_address
    'Xu, Jianjun'
;
Mechanical and Electrical Engineering Institute,
North University of China,
Taiyuan, 030051,
People's Republic of China
;
