# Supplementary material for: 4,4′-Bis(1,2,4-triazol-1-ylmeth­yl)biphen­yl
Source: Acta Crystallogr Sect E Struct Rep Online. 2009 Sep 30;65(Pt 10):o2589. doi: 10.1107/S1600536809038604 (PMC2970468; doi:10.1107/S1600536809038604)
Supplement: Supplementary file 2 [file e-65-o2589-Isup2.hkl]

# 
# h,k,l, Fc-squared, Fo-squared, sigma(Fo-squared) and status flag 
# 
data_I
_shelx_title ' a in P2(1)/c' 
_shelx_refln_list_code          4 
_shelx_F_calc_maximum      111.37 
_exptl_crystal_F_000       332.00 
_reflns_d_resolution_high  0.8348 
 
loop_ 
 _symmetry_equiv_pos_as_xyz 
 'x, y, z' 
 '-x, y+1/2, -z+1/2' 
 '-x, -y, -z' 
 'x, -y-1/2, z-1/2' 
 
_cell_length_a    16.5897 
_cell_length_b     5.3646 
_cell_length_c     8.8009 
_cell_angle_alpha  90.000 
_cell_angle_beta   92.567 
_cell_angle_gamma  90.000 
 
_shelx_F_squared_multiplier     1.000 
 
loop_ 
 _refln_index_h 
 _refln_index_k 
 _refln_index_l 
 _refln_F_squared_calc 
 _refln_F_squared_meas 
 _refln_F_squared_sigma 
 _refln_observed_status 
   2   0   0       11.52        8.39      0.53 o 
   3   0   0      196.76      186.19      3.08 o 
   4   0   0     4873.22     4453.90     43.25 o 
   5   0   0      763.04      705.98      5.48 o 
   6   0   0       80.10       68.49      1.04 o 
   7   0   0       65.46       79.84      3.54 o 
   8   0   0     1458.40     1593.87     12.07 o 
   9   0   0      150.93      163.12      3.31 o 
  10   0   0       87.22       78.15      1.84 o 
  11   0   0      190.64      188.68      2.37 o 
  12   0   0       23.70       27.77      2.28 o 
  13   0   0       80.05       75.52      2.10 o 
  14   0   0      121.59      132.00      5.82 o 
  15   0   0       20.49       22.82      2.37 o 
  16   0   0      188.04      169.93      4.86 o 
  17   0   0        6.41       12.08      2.62 o 
  18   0   0        2.27        1.59      2.66 o 
  19   0   0        8.31        8.22      3.07 o 
   2   1   0       44.72       38.34      0.60 o 
   3   1   0        4.75        5.81      0.50 o 
   4   1   0      433.10      441.34      3.73 o 
   5   1   0      220.16      224.14      4.52 o 
   6   1   0      133.43      129.47      1.75 o 
   8   1   0        0.68        0.15      0.38 o 
   9   1   0      282.33      295.19      2.09 o 
  10   1   0        6.03        5.54      0.53 o 
  11   1   0       92.98      103.36      2.11 o 
  12   1   0       52.80       50.12      1.84 o 
  13   1   0       31.77       31.05      1.44 o 
  14   1   0       10.52       10.10      1.25 o 
  15   1   0       25.10       27.26      1.37 o 
  16   1   0        0.85        0.77      1.21 o 
  17   1   0       55.74       54.94      3.62 o 
  18   1   0        1.07        1.43      1.98 o 
  19   1   0        0.74        0.25      2.14 o 
   0   2   0       90.27       93.86      2.36 o 
   1   2   0        3.91        1.21      0.64 o 
   2   2   0       97.36       96.25      1.44 o 
   3   2   0      489.21      509.18      4.36 o 
   4   2   0      619.28      643.75      5.33 o 
   5   2   0        1.80        4.79      0.50 o 
   6   2   0      112.11      115.30      1.73 o 
   7   2   0       26.41       34.63      1.09 o 
   8   2   0        9.03        8.52      0.84 o 
   9   2   0       38.19       37.08      1.92 o 
  10   2   0       31.72       32.52      1.24 o 
  11   2   0       77.98       79.61      3.39 o 
  12   2   0      179.47      189.62      3.21 o 
  13   2   0      188.45      204.79      2.65 o 
  14   2   0       24.26       22.74      2.13 o 
  15   2   0        5.93        4.61      1.25 o 
  16   2   0        0.45       -0.05      1.37 o 
  17   2   0        0.51        0.87      1.47 o 
  18   2   0        3.92        2.59      1.74 o 
   1   3   0        1.00        1.18      0.95 o 
   2   3   0       39.26       46.52      1.21 o 
   3   3   0      348.90      399.80      4.32 o 
   4   3   0      105.10      104.47      2.14 o 
   5   3   0       15.86       18.51      1.19 o 
   6   3   0        0.00       -0.10      1.00 o 
   7   3   0      132.10      157.37      4.89 o 
   8   3   0      165.84      156.22      2.99 o 
   9   3   0       23.16       20.31      2.62 o 
  10   3   0        7.71        5.09      1.36 o 
  11   3   0       20.70       18.25      1.59 o 
  12   3   0       68.92       71.30      2.47 o 
  13   3   0      119.93      136.19      3.25 o 
  14   3   0       13.41       14.18      2.69 o 
  15   3   0        0.00       -0.46      1.39 o 
  16   3   0        1.81        2.40      1.62 o 
  17   3   0        0.28        0.15      1.66 o 
   0   4   0       26.55       26.18      2.33 o 
   1   4   0       51.77       58.81      2.98 o 
   2   4   0        1.93        1.71      1.09 o 
   3   4   0        1.42        1.15      1.37 o 
   4   4   0       24.05       24.18      1.73 o 
   5   4   0       19.11       16.42      1.73 o 
   6   4   0        0.00        0.37      1.35 o 
   7   4   0        2.96        3.23      2.84 o 
   8   4   0        0.08       -0.59      1.48 o 
   9   4   0       18.71       15.18      1.87 o 
  10   4   0       20.71       19.13      1.94 o 
  11   4   0       17.94       15.76      1.98 o 
  12   4   0        2.85        0.42      1.81 o 
  13   4   0        6.34        4.90      2.00 o 
  14   4   0       55.50       67.82      6.16 o 
  15   4   0        0.02       -1.38      1.90 o 
   1   5   0      137.41      170.70      5.64 o 
   2   5   0        0.44        1.40      1.85 o 
   3   5   0        9.23        7.92      3.08 o 
   4   5   0       13.35       11.40      2.04 o 
   5   5   0       41.09       46.91      2.52 o 
   6   5   0       52.16       58.64      3.91 o 
   7   5   0        2.06        1.17      1.71 o 
   8   5   0        0.49        0.96      2.02 o 
   9   5   0        0.61        0.12      2.01 o 
  10   5   0       16.25       15.73      2.37 o 
  11   5   0        2.48        2.13      2.29 o 
  12   5   0        0.45        1.41      2.39 o 
   0   6   0        0.34        1.08      3.58 o 
   1   6   0       19.07       16.69      3.84 o 
   2   6   0       11.72       11.07      3.71 o 
   3   6   0        0.03       -0.21      2.52 o 
   4   6   0        0.38       -1.22      2.43 o 
   5   6   0        3.21        3.49      2.53 o 
   6   6   0        0.08       -1.33      2.30 o 
   7   6   0        4.64        2.81      2.72 o 
 -19   1   1        0.02       -0.52      3.22 o 
 -18   1   1        3.91        3.39      2.43 o 
 -17   1   1       10.63       12.98      1.64 o 
 -16   1   1       70.77       62.71      1.76 o 
 -15   1   1       36.27       40.96      1.46 o 
 -14   1   1       50.18       51.09      2.55 o 
 -13   1   1       36.12       38.46      1.14 o 
 -12   1   1        0.00        0.69      0.71 o 
 -11   1   1        0.62        0.43      0.64 o 
 -10   1   1        8.09        7.64      0.57 o 
  -9   1   1        9.79       10.43      0.86 o 
  -8   1   1      256.67      266.22      2.66 o 
  -7   1   1      635.21      628.32      3.69 o 
  -6   1   1       12.05       10.93      1.03 o 
  -5   1   1      406.61      396.67      2.76 o 
  -4   1   1     1787.44     1617.38     28.73 o 
  -3   1   1     2648.78     2581.35     23.38 o 
  -2   1   1      693.39      663.41      8.80 o 
  -1   1   1     1246.81     1163.28     14.91 o 
   0   1   1    12403.70    11908.35    113.96 o 
   1   1   1      809.00      761.87      5.12 o 
   2   1   1     1050.23     1027.01      6.79 o 
   3   1   1       11.88       12.20      1.31 o 
   6   1   1       88.84       86.85      1.04 o 
   7   1   1       27.54       24.28      0.88 o 
   8   1   1      127.94      125.17      1.40 o 
  10   1   1      451.37      452.79      3.28 o 
  11   1   1       96.72       98.31      1.58 o 
  12   1   1       26.78       24.89      1.21 o 
  13   1   1      293.33      292.23      3.42 o 
  14   1   1       24.59       25.60      1.69 o 
  15   1   1        4.56        1.50      1.24 o 
  16   1   1       17.91       18.01      3.95 o 
  17   1   1        0.05       -1.05      1.56 o 
  18   1   1        2.73        2.21      2.08 o 
  19   1   1        2.38        3.95      2.27 o 
 -18   2   1        2.80        5.60      2.07 o 
 -17   2   1        0.09        0.13      1.83 o 
 -16   2   1        2.41        1.59      1.36 o 
 -15   2   1        4.88        6.10      1.28 o 
 -14   2   1        2.27        2.19      1.15 o 
 -13   2   1       93.49       93.61      2.63 o 
 -12   2   1       12.58        9.98      1.03 o 
 -11   2   1       10.23        8.76      1.19 o 
 -10   2   1      171.68      172.56      2.96 o 
  -9   2   1       23.38       25.30      1.61 o 
  -8   2   1        4.56        4.92      1.09 o 
  -7   2   1       30.94       29.33      1.41 o 
  -6   2   1       70.67       63.60      1.17 o 
  -5   2   1      228.68      244.92      2.50 o 
  -4   2   1        2.12        1.48      0.52 o 
  -3   2   1      111.42      108.35      2.61 o 
  -2   2   1      267.74      267.79      3.29 o 
  -1   2   1       83.93       75.64      3.55 o 
   0   2   1        0.73        1.29      0.65 o 
   1   2   1      404.91      395.03      3.57 o 
   2   2   1      269.59      286.08      2.76 o 
   3   2   1      776.15      756.65      6.17 o 
   4   2   1      104.05      120.73      1.87 o 
   5   2   1        2.41        1.16      0.58 o 
   6   2   1       97.61       90.44      3.17 o 
   7   2   1      145.27      157.97      2.19 o 
   8   2   1       73.17       73.21      3.66 o 
   9   2   1        9.79        7.54      0.90 o 
  10   2   1       63.07       58.76      2.93 o 
  11   2   1       44.72       41.79      3.70 o 
  12   2   1      123.20      119.81      4.46 o 
  13   2   1       75.70       78.81      1.94 o 
  14   2   1        1.43        0.72      1.11 o 
  15   2   1       20.28       18.54      1.45 o 
  16   2   1       16.02       18.30      2.00 o 
  17   2   1       83.40       87.36      7.98 o 
  18   2   1        3.53        5.48      2.23 o 
 -17   3   1        0.23        0.83      2.82 o 
 -16   3   1        0.60       -1.24      2.64 o 
 -15   3   1       16.47       12.82      2.55 o 
 -14   3   1        1.90        0.69      1.57 o 
 -13   3   1       20.80       21.27      1.80 o 
 -12   3   1      181.03      190.25      4.25 o 
 -11   3   1      182.84      202.08      3.06 o 
 -10   3   1       16.07       14.34      1.50 o 
  -9   3   1        1.55        0.89      1.19 o 
  -8   3   1        9.27        7.61      1.20 o 
  -7   3   1        7.87        6.03      1.47 o 
  -6   3   1       11.22       13.14      2.17 o 
  -5   3   1        0.32        0.03      0.77 o 
  -4   3   1      478.97      504.94      4.71 o 
  -3   3   1       29.24       33.53      2.73 o 
  -2   3   1      126.59      131.57      2.46 o 
  -1   3   1       27.12       23.79      1.34 o 
   0   3   1      284.66      292.36     10.19 o 
   1   3   1      102.24      102.87      1.77 o 
   2   3   1      210.38      213.25      2.55 o 
   3   3   1       41.62       45.07      1.17 o 
   4   3   1      134.38      152.91      2.32 o 
   5   3   1       73.07       79.99      2.21 o 
   6   3   1       34.81       39.69      3.74 o 
   7   3   1        2.62        1.90      1.08 o 
   8   3   1       18.03       21.19      1.56 o 
   9   3   1        2.34        1.43      1.29 o 
  10   3   1       13.25       12.81      1.21 o 
  11   3   1       44.04       43.35      2.24 o 
  12   3   1        3.11        1.60      1.34 o 
  13   3   1       66.21       72.54      5.96 o 
  14   3   1       21.78       25.48      1.75 o 
  15   3   1        0.00       -0.46      1.44 o 
  16   3   1        0.34        0.75      1.62 o 
  17   3   1        2.56        0.69      1.81 o 
 -15   4   1       14.77       11.32      2.79 o 
 -14   4   1        0.10        0.17      2.47 o 
 -13   4   1       45.44       46.91      2.98 o 
 -12   4   1        3.53        2.33      1.51 o 
 -11   4   1        0.03       -0.65      1.69 o 
 -10   4   1        1.55        0.90      1.58 o 
  -9   4   1       24.13       21.83      1.85 o 
  -8   4   1      107.33      112.84      2.97 o 
  -7   4   1       27.75       35.46      3.77 o 
  -6   4   1       15.66       13.39      1.63 o 
  -5   4   1       25.24       26.62      1.76 o 
  -4   4   1       59.45       54.17      6.02 o 
  -3   4   1       24.12       22.42      1.90 o 
  -2   4   1       27.95       27.45      1.69 o 
  -1   4   1       39.76       33.04      1.75 o 
   0   4   1      138.53      160.54      3.12 o 
   1   4   1       52.54       51.70      2.26 o 
   2   4   1        2.64        2.28      1.11 o 
   3   4   1       10.10       12.75      1.48 o 
   4   4   1       88.55       85.72      2.55 o 
   5   4   1       32.56       25.35      1.81 o 
   6   4   1       88.41       76.36      2.46 o 
   7   4   1       21.31       20.05      3.62 o 
   8   4   1        6.17        4.78      1.63 o 
   9   4   1       25.44       28.34      2.72 o 
  10   4   1        9.04        9.39      1.72 o 
  11   4   1        5.63        4.56      1.85 o 
  12   4   1        3.69        3.05      1.84 o 
  13   4   1       22.47       18.63      2.77 o 
  14   4   1       40.39       44.26      2.73 o 
  15   4   1        5.33        5.01      2.05 o 
 -12   5   1        0.08       -0.08      4.51 o 
 -11   5   1        0.03        1.71      4.21 o 
 -10   5   1        0.38        0.45      2.08 o 
  -9   5   1        2.78        2.04      2.42 o 
  -8   5   1        1.04        1.22      2.16 o 
  -7   5   1        1.08        1.25      2.04 o 
  -6   5   1        9.48        8.60      2.78 o 
  -5   5   1        0.98        1.05      1.89 o 
  -4   5   1        0.86        1.68      1.89 o 
  -3   5   1        6.41        4.89      1.93 o 
  -2   5   1       21.16       28.14      5.33 o 
  -1   5   1       46.32       51.25      3.45 o 
   0   5   1       14.04       13.98      6.50 o 
   1   5   1       15.52       18.62      5.12 o 
   2   5   1        5.73        8.21      2.11 o 
   3   5   1        3.05        3.17      2.24 o 
   4   5   1        2.28        1.66      1.71 o 
   5   5   1        3.69        2.70      1.90 o 
   6   5   1        0.00       -0.20      1.75 o 
   7   5   1        4.40        5.99      2.13 o 
   8   5   1        3.45        1.94      2.08 o 
   9   5   1        9.47        6.29      2.18 o 
  10   5   1        2.18        1.50      2.23 o 
  11   5   1        0.42       -0.57      2.33 o 
  12   5   1        0.04       -0.41      2.29 o 
  -6   6   1       14.50       15.44      2.71 o 
  -5   6   1        1.83        0.15      2.42 o 
  -4   6   1        0.07        1.28      2.45 o 
  -3   6   1        0.25        1.25      3.53 o 
  -2   6   1        0.00        0.81      3.50 o 
  -1   6   1       31.79       38.52      2.90 o 
   0   6   1        8.40        7.15      3.20 o 
   1   6   1       12.82       10.11      3.61 o 
   2   6   1        0.83       -2.20      2.96 o 
   3   6   1       15.42       13.03      2.60 o 
   4   6   1        0.37        0.08      2.39 o 
   5   6   1        5.23        2.94      2.53 o 
   6   6   1        5.93        1.53      2.58 o 
 -18   0   2        0.77        1.79      3.38 o 
 -17   0   2       22.47       24.61      3.21 o 
 -16   0   2       99.77       93.52      9.34 o 
 -15   0   2       86.59       66.83      2.36 o 
 -14   0   2       10.67        8.20      1.24 o 
 -13   0   2       20.55       22.13      2.13 o 
 -12   0   2      169.97      180.49      5.12 o 
 -11   0   2        5.74        4.93      0.84 o 
 -10   0   2       56.74       53.06      1.26 o 
  -9   0   2        1.69        0.92      0.64 o 
  -8   0   2        4.23        6.32      1.31 o 
  -7   0   2     3433.32     3491.75     26.57 o 
  -6   0   2      107.89      124.86      1.51 o 
  -5   0   2     1822.18     1790.24     13.33 o 
  -4   0   2     6458.91     6199.44     44.94 o 
  -3   0   2     5028.00     4842.28     42.80 o 
  -2   0   2     1775.12     1789.87     17.13 o 
  -1   0   2     1346.51     1197.00      8.90 o 
   0   0   2     6900.14     6705.21    148.17 o 
   1   0   2     1730.47     1726.84     24.02 o 
   2   0   2     5793.58     5541.89     49.57 o 
   3   0   2      162.63      147.57      1.93 o 
   4   0   2      130.46      124.23      4.49 o 
   5   0   2       12.80       10.41      0.82 o 
   6   0   2      502.30      535.18      5.61 o 
   7   0   2      438.74      503.14      7.74 o 
   8   0   2       52.96       54.12      1.16 o 
   9   0   2        0.24        0.31      0.67 o 
  10   0   2      508.74      546.22      8.58 o 
  11   0   2      171.58      175.85      2.93 o 
  12   0   2        0.03       -0.22      1.17 o 
  13   0   2      206.78      220.92      5.21 o 
  14   0   2       86.71      102.88      3.75 o 
  15   0   2        4.02        1.94      1.91 o 
  16   0   2       13.25        9.87      2.54 o 
  17   0   2        1.51        2.66      2.61 o 
  18   0   2        0.05        0.90      2.51 o 
  19   0   2        2.58        1.17      3.14 o 
 -19   1   2        0.39       -0.52      3.80 o 
 -18   1   2        2.62        2.06      3.44 o 
 -17   1   2        0.50        0.87      1.72 o 
 -16   1   2        1.88        0.49      1.31 o 
 -15   1   2        0.53        0.44      1.24 o 
 -14   1   2        6.28        3.57      0.95 o 
 -13   1   2        7.34        6.40      0.88 o 
 -12   1   2       49.49       51.47      1.16 o 
 -11   1   2       37.20       37.41      0.97 o 
 -10   1   2       16.11       16.16      0.82 o 
  -9   1   2      196.86      192.17      1.71 o 
  -8   1   2      346.97      354.87      3.21 o 
  -7   1   2       15.96        9.62      0.46 o 
  -6   1   2      312.82      328.98      3.78 o 
  -5   1   2       68.35       64.86      0.84 o 
  -4   1   2      395.66      396.09      2.97 o 
  -3   1   2     2452.63     2387.44     15.28 o 
  -2   1   2       24.73       24.48      0.68 o 
  -1   1   2       70.35       65.13      1.01 o 
   0   1   2      145.73      150.31      1.37 o 
   1   1   2     2774.15     2584.77     14.69 o 
   2   1   2     2911.23     2885.00     16.36 o 
   3   1   2       87.39       66.01      0.90 o 
   4   1   2      608.24      603.84      4.31 o 
   5   1   2      255.37      254.21      2.17 o 
   6   1   2       91.29       95.11      1.21 o 
   7   1   2        0.28        0.15      0.50 o 
   8   1   2        1.09        1.47      0.45 o 
   9   1   2       90.96       88.01      1.37 o 
  10   1   2      124.82      114.92      4.72 o 
  11   1   2        0.12        0.37      0.90 o 
  12   1   2        0.28       -0.04      0.87 o 
  13   1   2      470.63      500.45      5.70 o 
  14   1   2        1.27        0.07      1.20 o 
  15   1   2        0.43        0.25      1.25 o 
  16   1   2       14.04       15.39      1.91 o 
  17   1   2      110.61      123.74      3.39 o 
  18   1   2        2.45        2.35      2.12 o 
  19   1   2        2.68        0.80      2.35 o 
 -18   2   2        0.10        0.77      2.06 o 
 -17   2   2        2.02        1.25      1.91 o 
 -16   2   2        0.05       -0.11      1.70 o 
 -15   2   2        0.05       -0.30      1.57 o 
 -14   2   2       19.73       17.66      1.99 o 
 -13   2   2        5.66        7.47      1.37 o 
 -12   2   2      165.17      180.36      2.76 o 
 -11   2   2      151.96      152.99      2.42 o 
 -10   2   2      218.60      226.32      2.86 o 
  -9   2   2       28.20       28.12      2.19 o 
  -8   2   2       27.54       30.32      0.89 o 
  -7   2   2      130.40      146.27      2.97 o 
  -6   2   2       21.56       20.72      0.87 o 
  -5   2   2        6.94        5.30      1.61 o 
  -4   2   2      166.28      190.92      2.13 o 
  -3   2   2      351.65      373.37      3.46 o 
  -2   2   2      163.91      180.88      3.95 o 
  -1   2   2       48.25       46.15      1.37 o 
   0   2   2      172.14      151.97      1.89 o 
   1   2   2      417.76      439.36      3.99 o 
   2   2   2        0.26        0.56      0.54 o 
   3   2   2       69.64       67.95      1.07 o 
   4   2   2      298.70      307.81      3.33 o 
   6   2   2      218.07      241.17      2.81 o 
   7   2   2        2.05        2.27      0.74 o 
   8   2   2       66.73       68.87      1.66 o 
   9   2   2       34.32       32.20      1.25 o 
  10   2   2      144.58      152.81      2.48 o 
  11   2   2        1.98        1.21      1.03 o 
  12   2   2        6.12        5.19      1.18 o 
  13   2   2      161.05      161.97      3.44 o 
  14   2   2        3.54        2.34      1.19 o 
  15   2   2        0.86        0.53      1.28 o 
  16   2   2        6.40        5.27      1.63 o 
  17   2   2        6.44        7.46      1.80 o 
  18   2   2        1.64        2.46      2.14 o 
 -17   3   2       10.85        6.32      2.89 o 
 -16   3   2       10.64       13.13      3.11 o 
 -15   3   2       10.31        8.09      2.41 o 
 -14   3   2        0.00       -0.03      2.06 o 
 -13   3   2      110.71      120.69      8.57 o 
 -12   3   2        0.64        1.75      1.95 o 
 -11   3   2       22.58       19.61      3.90 o 
 -10   3   2      163.24      175.99      2.76 o 
  -9   3   2       58.99       59.61      2.76 o 
  -8   3   2       58.39       59.86      2.63 o 
  -7   3   2        3.33        2.21      1.27 o 
  -6   3   2        0.44        0.40      0.83 o 
  -5   3   2        2.44        2.62      1.07 o 
  -4   3   2       24.62       25.04      1.24 o 
  -3   3   2       30.61       36.57      1.35 o 
  -2   3   2      105.28      114.96      2.40 o 
  -1   3   2      129.78      145.89      2.66 o 
   0   3   2      219.04      219.42      2.68 o 
   1   3   2       12.85       16.39      1.56 o 
   2   3   2       24.31       28.70      1.09 o 
   3   3   2      176.76      177.86      6.28 o 
   4   3   2       49.22       48.22      1.97 o 
   5   3   2       52.12       59.70      1.90 o 
   6   3   2       20.09       24.17      1.58 o 
   7   3   2       73.60       82.55      3.31 o 
   8   3   2       27.10       31.52      2.35 o 
   9   3   2       27.44       26.71      1.42 o 
  10   3   2        2.08        1.87      1.20 o 
  11   3   2       10.09        8.97      1.35 o 
  12   3   2        8.87        6.70      1.36 o 
  13   3   2        8.24        6.31      1.52 o 
  14   3   2       59.54       65.86      2.36 o 
  15   3   2        1.02        0.22      1.70 o 
  16   3   2       12.21        9.63      1.82 o 
 -15   4   2        2.26        0.14      2.88 o 
 -14   4   2        4.11        3.82      2.69 o 
 -13   4   2        1.37        1.70      2.38 o 
 -12   4   2       14.15        6.59      2.42 o 
 -11   4   2       25.97       23.31      2.59 o 
 -10   4   2        9.38        8.71      2.10 o 
  -9   4   2       48.49       54.57      3.61 o 
  -8   4   2        1.28        2.46      1.57 o 
  -7   4   2        5.18        4.31      1.52 o 
  -6   4   2       19.64       19.35      3.41 o 
  -5   4   2        0.02       -0.37      1.45 o 
  -4   4   2       16.40       20.30      2.24 o 
  -3   4   2       29.62       33.12      1.53 o 
  -2   4   2      130.45      129.82      2.98 o 
  -1   4   2       28.02       27.98      1.80 o 
   0   4   2       84.61       88.41      2.73 o 
   1   4   2       49.36       47.88      1.66 o 
   2   4   2        7.44        9.56      1.43 o 
   3   4   2        0.45        0.54      1.32 o 
   4   4   2       32.76       28.90      1.89 o 
   5   4   2       26.82       23.68      1.77 o 
   6   4   2        0.00       -0.30      1.50 o 
   7   4   2       33.46       41.75      7.21 o 
   8   4   2       22.14       18.53      4.44 o 
   9   4   2       36.70       31.21      2.03 o 
  10   4   2       11.02       10.59      1.91 o 
  11   4   2       11.65       14.65      1.93 o 
  12   4   2       21.27       21.61      2.24 o 
  13   4   2        0.71        1.38      2.12 o 
  14   4   2       21.23       21.65      2.58 o 
 -12   5   2        3.35        5.52      3.10 o 
 -11   5   2        0.00        0.89      2.80 o 
 -10   5   2        1.11        1.23      2.69 o 
  -9   5   2        2.26        0.87      3.76 o 
  -8   5   2       40.65       40.07      4.46 o 
  -7   5   2        0.00       -0.55      1.90 o 
  -6   5   2       17.53       20.74      3.13 o 
  -5   5   2        7.94        9.17      2.00 o 
  -4   5   2        0.11        0.01      1.88 o 
  -3   5   2        0.37        0.03      1.89 o 
  -2   5   2       30.73       32.88      6.91 o 
  -1   5   2       46.78       50.21      2.00 o 
   0   5   2      107.83      111.37      3.35 o 
   1   5   2        5.60        4.02      1.95 o 
   2   5   2       22.76       17.64      2.01 o 
   3   5   2       61.14       63.79      6.07 o 
   4   5   2        3.74        5.19      2.69 o 
   5   5   2       10.51       11.56      2.10 o 
   6   5   2       35.16       33.68      2.58 o 
   7   5   2        0.28        0.08      1.93 o 
   8   5   2       11.84       10.30      2.30 o 
   9   5   2        1.67        1.67      2.11 o 
  10   5   2        0.00        0.10      2.19 o 
  11   5   2        7.95        5.37      2.43 o 
  -6   6   2        0.89        1.79      4.12 o 
  -5   6   2        5.36        6.13      2.70 o 
  -4   6   2        1.72        2.47      2.76 o 
  -3   6   2        0.98       -1.67      3.67 o 
  -2   6   2        0.56       -1.28      2.51 o 
  -1   6   2        8.99        5.39      2.68 o 
   0   6   2        0.87       -0.34      3.44 o 
   1   6   2        1.01        0.94      3.02 o 
   2   6   2        9.29        7.72      2.52 o 
   3   6   2       13.07       18.00      2.73 o 
   4   6   2        4.66        8.33      2.63 o 
   5   6   2        0.11        1.85      2.54 o 
 -19   1   3        0.79        0.04      3.70 o 
 -18   1   3        0.03        0.50      3.34 o 
 -17   1   3        7.81        4.21      1.86 o 
 -16   1   3        7.89        7.97      1.75 o 
 -15   1   3       14.64        9.72      1.61 o 
 -14   1   3        3.66        2.01      1.17 o 
 -13   1   3       23.59       22.91      1.26 o 
 -12   1   3        0.16        0.24      0.80 o 
 -11   1   3        1.58        1.08      0.78 o 
 -10   1   3      131.88      128.61      3.82 o 
  -9   1   3        6.71        5.62      0.62 o 
  -8   1   3      354.59      364.38      2.78 o 
  -7   1   3     1118.71     1113.87      6.87 o 
  -6   1   3        7.40        8.12      0.64 o 
  -4   1   3      323.32      309.52      4.91 o 
  -3   1   3     1277.50     1268.39      9.92 o 
  -2   1   3       18.05       19.61      1.91 o 
  -1   1   3       11.87       11.81      0.52 o 
   0   1   3      218.76      202.31      2.21 o 
   1   1   3      339.95      322.64      3.45 o 
   2   1   3      683.17      663.86      4.15 o 
   3   1   3      313.47      308.32      2.17 o 
   4   1   3        3.60        3.09      0.47 o 
   5   1   3       19.26       16.21      0.68 o 
   6   1   3     1016.11     1055.21      7.38 o 
   7   1   3      188.36      184.89      1.99 o 
   8   1   3       15.08       12.63      0.79 o 
   9   1   3        7.90       10.09      0.94 o 
  10   1   3      170.64      172.78      2.56 o 
  11   1   3        2.09        1.88      0.92 o 
  12   1   3        0.36        0.34      1.08 o 
  13   1   3       60.58       58.86      1.86 o 
  14   1   3      161.57      166.07      3.58 o 
  15   1   3        7.91        7.48      1.66 o 
  16   1   3        0.54        0.20      1.67 o 
  17   1   3        1.00       -0.51      1.74 o 
  18   1   3        0.03        0.17      2.18 o 
 -18   2   3        6.00        5.21      2.76 o 
 -17   2   3        5.83        2.27      2.53 o 
 -16   2   3        6.59        3.76      2.34 o 
 -15   2   3       23.66       22.33      4.39 o 
 -14   2   3        3.07        1.01      1.84 o 
 -13   2   3        6.63        5.16      1.89 o 
 -12   2   3       71.21       73.02      2.66 o 
 -11   2   3      142.40      140.42      3.24 o 
 -10   2   3        4.53        2.93      1.63 o 
  -9   2   3        3.06        3.14      1.03 o 
  -8   2   3      122.08      125.58      2.18 o 
  -7   2   3      134.55      137.87      1.99 o 
  -6   2   3      339.38      327.52      2.87 o 
  -4   2   3       42.88       33.33      0.86 o 
  -3   2   3      772.57      798.37      6.75 o 
  -2   2   3       11.26        8.66      1.64 o 
  -1   2   3       18.84       17.13      1.62 o 
   0   2   3       45.08       44.89      0.94 o 
   1   2   3      110.84      102.78      1.80 o 
   2   2   3     1103.46     1062.12      6.53 o 
   3   2   3       31.59       26.67      0.95 o 
   4   2   3       46.89       49.76      1.17 o 
   5   2   3      309.62      322.92      2.85 o 
   6   2   3       82.86       91.67      2.45 o 
   7   2   3       25.45       27.68      1.69 o 
   8   2   3        0.47        0.11      0.84 o 
   9   2   3       11.73       10.78      1.10 o 
  10   2   3        1.51        0.98      1.01 o 
  11   2   3       47.45       43.71      2.52 o 
  12   2   3       31.86       32.60      1.59 o 
  13   2   3      289.74      303.93      4.09 o 
  14   2   3       21.95       21.39      2.00 o 
  15   2   3        1.33        1.86      1.48 o 
  16   2   3        4.60        3.64      1.80 o 
  17   2   3       15.68       11.58      4.04 o 
 -16   3   3        0.87        0.38      2.72 o 
 -15   3   3        0.07       -0.11      2.49 o 
 -14   3   3        3.39        3.48      2.30 o 
 -13   3   3       12.67       14.16      2.23 o 
 -12   3   3       42.10       37.15      2.42 o 
 -11   3   3       39.74       40.54      2.46 o 
 -10   3   3      134.46      151.18      5.43 o 
  -9   3   3       38.41       37.80      3.59 o 
  -8   3   3        4.94        3.98      1.45 o 
  -7   3   3        4.50        3.35      1.50 o 
  -6   3   3       26.72       23.80      0.99 o 
  -5   3   3        0.05        0.45      0.76 o 
  -4   3   3       54.07       54.03      2.06 o 
  -3   3   3       41.41       35.16      2.22 o 
  -2   3   3      297.06      320.04      4.43 o 
  -1   3   3        6.99        6.82      0.93 o 
   0   3   3       28.28       24.87      1.95 o 
   1   3   3      185.04      190.50      2.56 o 
   2   3   3        3.22        2.18      0.97 o 
   3   3   3       23.93       27.36      1.16 o 
   4   3   3        2.11        1.91      1.15 o 
   5   3   3       10.87       10.46      1.33 o 
   6   3   3        2.92        1.14      1.26 o 
   7   3   3       69.42       72.56      3.17 o 
   8   3   3       67.49       64.04      1.83 o 
   9   3   3        1.65        1.41      1.18 o 
  10   3   3       26.25       23.99      1.60 o 
  11   3   3       29.13       28.73      2.76 o 
  12   3   3       11.52       14.68      2.17 o 
  13   3   3        0.40        0.32      1.60 o 
  14   3   3        0.91        1.08      1.66 o 
  15   3   3        0.05       -0.99      1.83 o 
  16   3   3        1.76        1.62      1.92 o 
 -14   4   3        0.46        0.47      2.57 o 
 -13   4   3        6.59        2.09      2.62 o 
 -12   4   3        8.28        9.06      2.60 o 
 -11   4   3        7.45        6.25      2.39 o 
 -10   4   3       29.82       28.24      2.45 o 
  -9   4   3       81.22       89.72      5.55 o 
  -8   4   3       41.37       33.57      4.73 o 
  -7   4   3        3.22        2.19      1.87 o 
  -6   4   3        0.88        0.23      1.72 o 
  -5   4   3        1.90        2.12      1.49 o 
  -4   4   3        1.40        1.87      1.22 o 
  -3   4   3        4.91        4.08      1.39 o 
  -2   4   3       86.07       88.19      2.65 o 
  -1   4   3       11.70       14.18      1.29 o 
   0   4   3      132.07      123.58      2.45 o 
   1   4   3       15.29       11.11      1.66 o 
   2   4   3      102.50      100.27      5.28 o 
   3   4   3       15.46       13.24      1.73 o 
   4   4   3       17.65       12.45      2.54 o 
   5   4   3        8.52        9.12      1.78 o 
   6   4   3       25.55       24.33      2.57 o 
   7   4   3       21.04       21.85      1.96 o 
   8   4   3        1.71        0.34      1.69 o 
   9   4   3       13.80       11.12      1.99 o 
  10   4   3       15.05        9.70      3.81 o 
  11   4   3       28.37       23.90      6.46 o 
  12   4   3        0.15       -0.91      2.17 o 
  13   4   3        0.01        0.02      2.34 o 
  14   4   3       17.94       17.60      2.71 o 
 -11   5   3        0.65       -0.60      2.93 o 
 -10   5   3        0.18        0.02      2.51 o 
  -9   5   3       13.89       11.39      2.77 o 
  -8   5   3       18.24       12.56      3.31 o 
  -7   5   3        1.74        2.35      2.37 o 
  -6   5   3        6.97        8.33      3.49 o 
  -5   5   3        0.04        0.64      3.16 o 
  -4   5   3        0.75        0.81      2.97 o 
  -3   5   3        2.00        1.95      1.98 o 
  -2   5   3        0.86        1.18      1.82 o 
  -1   5   3        3.40        0.95      1.90 o 
   0   5   3       78.72       77.57      6.94 o 
   1   5   3        5.48        3.79      3.13 o 
   2   5   3        7.30        9.04      2.11 o 
   3   5   3        2.27        2.45      1.87 o 
   4   5   3        0.77        0.60      1.89 o 
   5   5   3        6.72        5.12      1.98 o 
   6   5   3        1.49        3.12      2.10 o 
   7   5   3       10.61       12.42      2.33 o 
   8   5   3        0.08        0.58      2.31 o 
   9   5   3       10.69        6.64      2.54 o 
  10   5   3        0.51        0.59      2.47 o 
  -4   6   3        2.68        4.59      3.29 o 
  -3   6   3        2.24        3.13      3.69 o 
  -2   6   3        7.08        9.05      3.68 o 
  -1   6   3        0.89        0.05      3.44 o 
   0   6   3        0.74       -0.63      2.97 o 
   1   6   3        0.09        1.25      2.96 o 
   2   6   3        2.74        3.89      2.58 o 
   3   6   3        6.34        6.24      2.72 o 
   4   6   3        0.03       -0.96      2.44 o 
 -18   0   4        0.63        0.19      3.56 o 
 -17   0   4       16.27       13.56      3.40 o 
 -16   0   4       15.15       15.33      3.26 o 
 -15   0   4        0.97       -0.72      1.81 o 
 -14   0   4       15.10        8.38      1.77 o 
 -13   0   4       42.26       42.50      2.10 o 
 -12   0   4        0.28       -0.67      1.30 o 
 -11   0   4       16.66       22.13      5.94 o 
 -10   0   4      140.42      124.54      3.94 o 
  -9   0   4      111.77      107.96      2.52 o 
  -8   0   4      452.10      455.66      9.44 o 
  -7   0   4      437.24      448.48      5.41 o 
  -6   0   4        3.14        3.83      0.95 o 
  -5   0   4        9.81       10.95      0.59 o 
  -4   0   4      108.46      113.96      2.34 o 
  -3   0   4      363.61      362.70      3.81 o 
  -2   0   4        3.00        5.01      0.83 o 
  -1   0   4      359.95      368.27      3.29 o 
   1   0   4       12.17        8.99      2.37 o 
   2   0   4       74.33       53.40      1.63 o 
   3   0   4      628.95      738.93      9.47 o 
   4   0   4      597.97      629.64      6.64 o 
   5   0   4       13.72       11.43      0.98 o 
   6   0   4      878.59      987.02      9.97 o 
   7   0   4        7.49        5.01      1.02 o 
   8   0   4      135.00      132.20      2.56 o 
   9   0   4       62.39       64.24      2.81 o 
  10   0   4       12.63       13.43      1.37 o 
  11   0   4       24.32       22.00      1.67 o 
  12   0   4       22.30       25.26      2.37 o 
  13   0   4        1.05        0.30      2.00 o 
  14   0   4      269.93      288.84      6.68 o 
  15   0   4       86.49       88.05      3.88 o 
  16   0   4       31.35       35.80      3.14 o 
  17   0   4       11.12       19.84      3.01 o 
  18   0   4        2.35        0.69      3.29 o 
 -18   1   4        2.93        3.02      2.73 o 
 -17   1   4        0.76        0.55      1.90 o 
 -16   1   4        0.09        0.40      1.76 o 
 -15   1   4        7.62        6.43      1.68 o 
 -14   1   4        3.74        0.27      1.48 o 
 -13   1   4      121.20      116.42      3.37 o 
 -12   1   4       34.64       35.39      1.37 o 
 -11   1   4        5.51        4.53      1.03 o 
 -10   1   4      374.04      385.66      3.67 o 
  -9   1   4      119.16      118.10      4.57 o 
  -8   1   4      144.22      146.36      2.02 o 
  -7   1   4      227.45      214.77      2.38 o 
  -6   1   4      756.93      736.69      5.60 o 
  -5   1   4       15.72       13.47      1.25 o 
  -4   1   4       40.18       41.62      1.17 o 
  -3   1   4      277.33      283.74      3.03 o 
  -2   1   4       65.14       74.03      1.88 o 
  -1   1   4      141.32      136.16      1.69 o 
   0   1   4       61.18       61.92      1.29 o 
   1   1   4      161.78      164.25      2.02 o 
   2   1   4      426.87      433.23      3.08 o 
   3   1   4      306.49      302.32      3.11 o 
   4   1   4      172.98      172.25      1.86 o 
   5   1   4      186.53      196.07      2.06 o 
   6   1   4      116.65      118.71      1.63 o 
   7   1   4       10.63       10.16      1.19 o 
   8   1   4       35.50       32.71      1.77 o 
   9   1   4       77.18       77.29      2.76 o 
  10   1   4       40.10       34.73      1.39 o 
  11   1   4       16.78       14.89      1.21 o 
  12   1   4       72.39       74.65      2.02 o 
  13   1   4      185.20      200.32      3.15 o 
  14   1   4        5.48        6.52      1.38 o 
  15   1   4       14.51       11.14      2.04 o 
  16   1   4        0.74        0.45      1.89 o 
  17   1   4       12.56       10.80      2.18 o 
 -17   2   4        0.84        0.07      2.55 o 
 -16   2   4        4.28        0.44      2.45 o 
 -15   2   4        7.15        5.98      2.31 o 
 -14   2   4       13.11       11.16      2.25 o 
 -13   2   4        1.11        0.65      1.90 o 
 -12   2   4       31.76       29.54      2.14 o 
 -11   2   4        1.98        2.54      1.70 o 
 -10   2   4      288.16      307.39      4.72 o 
  -9   2   4        2.29        0.80      1.14 o 
  -8   2   4       28.80       26.13      1.40 o 
  -7   2   4        8.10        8.20      1.06 o 
  -6   2   4       35.93       43.19      2.59 o 
  -5   2   4       94.73       97.27      4.66 o 
  -4   2   4        7.25        5.88      0.88 o 
  -3   2   4        0.39        0.26      0.67 o 
  -2   2   4      253.02      275.21      2.86 o 
  -1   2   4        0.27        0.46      0.65 o 
   0   2   4      168.17      169.57      1.90 o 
   1   2   4      165.82      160.57      1.83 o 
   2   2   4       35.31       25.55      0.74 o 
   3   2   4      491.74      461.62      3.29 o 
   4   2   4      205.32      210.87      3.77 o 
   5   2   4      109.16      117.94      2.56 o 
   6   2   4      129.38      145.49      2.30 o 
   7   2   4        0.07        0.16      0.90 o 
   8   2   4       19.73       18.94      2.28 o 
   9   2   4       29.49       26.69      1.38 o 
  10   2   4       69.32       66.24      2.26 o 
  11   2   4       30.40       23.99      2.78 o 
  12   2   4        2.53        1.15      1.22 o 
  13   2   4        0.87        0.74      1.46 o 
  14   2   4       10.29        7.80      1.67 o 
  15   2   4        0.94        0.14      1.78 o 
  16   2   4        0.77        0.85      1.84 o 
 -16   3   4       12.55        9.74      3.00 o 
 -15   3   4        5.93        5.28      2.73 o 
 -14   3   4        1.36        1.67      2.47 o 
 -13   3   4        1.25        0.92      1.99 o 
 -12   3   4        1.10        0.56      2.09 o 
 -11   3   4       29.86       32.02      6.33 o 
 -10   3   4        3.05        2.01      1.84 o 
  -9   3   4       84.45       91.63      2.88 o 
  -8   3   4        4.18        7.58      3.43 o 
  -7   3   4       52.60       52.06      4.29 o 
  -6   3   4       17.70       22.79      1.45 o 
  -5   3   4        0.66        1.14      1.12 o 
  -4   3   4       10.50        8.00      1.13 o 
  -3   3   4       29.47       35.32      2.08 o 
  -2   3   4        3.03        2.55      0.84 o 
  -1   3   4       86.26       91.61      2.40 o 
   0   3   4       46.86       45.60      1.85 o 
   1   3   4       29.90       21.51      0.99 o 
   2   3   4       30.57       26.87      1.69 o 
   3   3   4        0.53        0.25      0.99 o 
   4   3   4      154.87      161.49      3.20 o 
   5   3   4        6.69        5.46      2.49 o 
   6   3   4        7.30        4.89      1.13 o 
   7   3   4       61.76       67.96      4.17 o 
   8   3   4        3.71        2.73      1.21 o 
   9   3   4        0.04       -0.19      1.15 o 
  10   3   4       84.78       74.54     10.31 o 
  11   3   4       35.98       34.00      3.05 o 
  12   3   4        4.89        3.60      1.73 o 
  13   3   4        2.02        1.05      1.58 o 
  14   3   4       16.00       18.43      2.17 o 
  15   3   4        0.22       -0.02      2.06 o 
 -13   4   4        7.17        5.36      2.79 o 
 -12   4   4        1.25        1.45      2.64 o 
 -11   4   4        0.00       -1.35      2.37 o 
 -10   4   4        1.31        2.87      2.21 o 
  -9   4   4       57.87       62.18      4.38 o 
  -8   4   4       44.48       48.25      6.75 o 
  -7   4   4        0.08       -0.51      1.86 o 
  -6   4   4       44.59       43.36      2.46 o 
  -5   4   4       19.34       21.85      2.03 o 
  -4   4   4       16.91       17.15      1.51 o 
  -3   4   4        4.77        3.19      1.15 o 
  -2   4   4        9.13        7.89      1.25 o 
  -1   4   4       17.68       19.01      1.81 o 
   0   4   4      173.73      171.99      3.82 o 
   1   4   4       50.17       47.52      2.17 o 
   2   4   4       88.00       98.88      4.34 o 
   3   4   4        2.17        1.63      1.66 o 
   4   4   4        0.00       -0.74      1.66 o 
   5   4   4        2.45        1.25      1.61 o 
   6   4   4       14.61       12.44      1.86 o 
   7   4   4       49.84       48.30      2.53 o 
   8   4   4        6.47        4.51      1.94 o 
   9   4   4        0.98        1.43      1.97 o 
  10   4   4        5.74        4.24      2.43 o 
  11   4   4       13.30       11.89      3.92 o 
  12   4   4        3.17        1.53      2.50 o 
  13   4   4        0.00       -1.57      2.65 o 
 -10   5   4        1.99        1.81      2.66 o 
  -9   5   4       15.16       14.51      3.08 o 
  -8   5   4        0.00       -0.06      2.55 o 
  -7   5   4        9.04        5.00      2.45 o 
  -6   5   4        0.01        0.42      2.27 o 
  -5   5   4        0.23       -0.13      2.36 o 
  -4   5   4        0.01        0.62      1.76 o 
  -3   5   4       16.30       16.33      2.02 o 
  -2   5   4       35.08       32.04      4.04 o 
  -1   5   4        1.57        3.03      2.14 o 
   0   5   4        0.24        0.03      2.11 o 
   1   5   4        0.38        0.11      2.08 o 
   2   5   4       44.14       46.30      9.98 o 
   3   5   4       16.73       16.88      3.97 o 
   4   5   4        0.58        0.79      1.92 o 
   5   5   4        0.16       -0.42      1.80 o 
   6   5   4        0.64        2.05      2.49 o 
   7   5   4        2.53       -0.42      2.52 o 
   8   5   4        4.54        3.91      4.35 o 
   9   5   4        0.92       -0.37      2.71 o 
 -17   1   5       11.96       17.43      4.67 o 
 -16   1   5        0.10        0.01      1.90 o 
 -15   1   5        2.54        2.99      1.80 o 
 -14   1   5        5.64        5.90      1.69 o 
 -13   1   5        6.54        4.84      1.27 o 
 -12   1   5       11.77        9.46      1.24 o 
 -11   1   5       13.42       15.23      1.25 o 
 -10   1   5      217.84      215.64      2.78 o 
  -9   1   5      141.15      139.63      2.60 o 
  -8   1   5       17.91       18.30      1.09 o 
  -7   1   5        1.87        2.05      0.84 o 
  -6   1   5        4.69        2.01      0.94 o 
  -5   1   5      135.93      140.49      2.68 o 
  -4   1   5        0.12        0.28      0.67 o 
  -2   1   5      158.97      179.01      3.02 o 
  -1   1   5       92.60      100.45      1.20 o 
   0   1   5        8.97        9.70      0.60 o 
   1   1   5        3.95        2.64      0.51 o 
   2   1   5      138.93      138.68      1.77 o 
   3   1   5      465.33      484.31      5.71 o 
   4   1   5        8.78        7.52      0.74 o 
   5   1   5        2.99        2.40      0.73 o 
   6   1   5       75.20       82.90      1.54 o 
   7   1   5       62.38       63.97      1.43 o 
   8   1   5       24.10       30.02      1.27 o 
   9   1   5       10.81       11.97      1.60 o 
  10   1   5        9.90        7.80      1.22 o 
  11   1   5       57.56       55.59      1.85 o 
  12   1   5        0.58       -0.12      1.39 o 
  13   1   5        2.80        1.69      1.41 o 
  14   1   5       30.43       28.42      2.36 o 
  15   1   5       36.75       34.69      2.47 o 
  16   1   5       29.60       31.37      2.59 o 
 -16   2   5        0.91        1.34      2.39 o 
 -15   2   5        0.46        0.45      2.41 o 
 -14   2   5        4.46        4.96      2.28 o 
 -13   2   5       21.43       21.44      2.89 o 
 -12   2   5        0.15       -0.37      1.91 o 
 -11   2   5       15.80       11.85      1.80 o 
 -10   2   5      350.94      365.46      6.08 o 
  -9   2   5        0.69        0.53      1.26 o 
  -8   2   5       10.63        9.35      1.32 o 
  -7   2   5      134.91      146.05      4.18 o 
  -6   2   5      124.08      120.71      4.99 o 
  -5   2   5        6.64        3.93      1.01 o 
  -4   2   5        4.88        1.70      0.83 o 
  -3   2   5       21.25       23.56      0.97 o 
  -2   2   5       13.62       13.97      0.89 o 
  -1   2   5        7.44        6.84      1.00 o 
   0   2   5       75.64       79.04      1.64 o 
   1   2   5        5.96        3.73      0.80 o 
   2   2   5        1.82        2.19      0.75 o 
   3   2   5        0.37        0.89      0.76 o 
   4   2   5      328.82      320.82      3.61 o 
   5   2   5        1.27        1.02      0.86 o 
   6   2   5       91.17       84.22      1.91 o 
   7   2   5       21.10       23.85      1.36 o 
   8   2   5        6.74        5.96      1.21 o 
   9   2   5       58.82       57.10      3.85 o 
  10   2   5      128.93      127.09      7.04 o 
  11   2   5       25.11       22.68      1.72 o 
  12   2   5        6.41        2.52      1.56 o 
  13   2   5       11.50        9.50      1.71 o 
  14   2   5       11.50       11.84      1.97 o 
  15   2   5        4.43        3.30      2.06 o 
 -15   3   5       10.79        7.16      2.87 o 
 -14   3   5        0.28        1.74      2.45 o 
 -13   3   5        0.71        1.21      2.30 o 
 -12   3   5        2.03        1.35      2.29 o 
 -11   3   5        3.42        2.72      2.15 o 
 -10   3   5        0.59        0.22      1.91 o 
  -9   3   5        9.31       10.96      2.06 o 
  -8   3   5        7.17        4.21      2.01 o 
  -7   3   5        0.11       -0.22      1.37 o 
  -6   3   5       86.04       81.36      2.15 o 
  -5   3   5        1.70        1.36      1.25 o 
  -4   3   5       26.50       22.14      2.41 o 
  -3   3   5       13.36       13.35      1.11 o 
  -2   3   5       27.50       25.99      2.00 o 
  -1   3   5       39.99       37.42      1.27 o 
   0   3   5        0.34       -0.18      0.90 o 
   1   3   5       62.27       58.60      1.74 o 
   2   3   5       93.70       86.27      2.84 o 
   3   3   5      134.13      131.82      3.07 o 
   4   3   5      204.07      202.59      4.81 o 
   5   3   5       46.01       39.78      1.79 o 
   6   3   5        0.03        0.06      1.17 o 
   7   3   5        1.25        0.88      1.31 o 
   8   3   5       14.52       12.09      1.43 o 
   9   3   5       16.32       17.25      1.68 o 
  10   3   5       28.47       26.85      1.83 o 
  11   3   5       24.49       23.43      5.57 o 
  12   3   5        2.94        0.69      1.76 o 
  13   3   5        0.00        0.07      1.99 o 
  14   3   5        0.02       -0.68      2.00 o 
 -12   4   5        5.72        8.03      2.77 o 
 -11   4   5        0.38       -0.61      2.58 o 
 -10   4   5        0.04        0.32      2.30 o 
  -9   4   5       38.84       43.62      2.87 o 
  -8   4   5       14.28       14.82      2.81 o 
  -7   4   5        7.99        3.97      2.06 o 
  -6   4   5        2.95        0.42      1.93 o 
  -5   4   5        2.13        1.47      1.32 o 
  -4   4   5        0.00        0.34      1.27 o 
  -3   4   5        6.76        4.56      1.26 o 
  -2   4   5       19.02       19.42      1.41 o 
  -1   4   5        1.31        1.70      1.44 o 
   0   4   5        5.54        6.40      1.36 o 
   1   4   5        8.38        6.35      1.72 o 
   2   4   5       65.99       61.83      2.61 o 
   3   4   5        7.67        5.28      1.77 o 
   4   4   5       20.80       16.56      2.61 o 
   5   4   5        7.60        7.91      1.82 o 
   6   4   5       14.54       16.29      2.21 o 
   7   4   5       17.30       13.15      2.14 o 
   8   4   5        0.53        0.35      2.07 o 
   9   4   5        3.92        3.11      2.26 o 
  10   4   5       12.02        4.37      2.36 o 
  11   4   5        2.19        2.90      2.69 o 
  -8   5   5        8.00        5.15      2.79 o 
  -7   5   5        9.56        8.01      2.68 o 
  -6   5   5        1.74        0.77      2.01 o 
  -5   5   5        1.12        0.19      1.93 o 
  -4   5   5        6.16        5.99      1.95 o 
  -3   5   5        6.01        7.38      2.67 o 
  -2   5   5        0.26        0.12      2.30 o 
  -1   5   5        0.68        1.46      2.30 o 
   0   5   5        7.65        3.40      2.30 o 
   1   5   5        0.24       -0.91      2.06 o 
   2   5   5       12.14       11.71      2.47 o 
   3   5   5        2.18        1.87      2.14 o 
   4   5   5        2.71        2.55      2.38 o 
   5   5   5       10.15       10.16      2.34 o 
   6   5   5        0.00       -0.63      2.41 o 
   7   5   5        2.50        2.65      2.34 o 
 -16   0   6        0.02        0.51      2.60 o 
 -15   0   6        0.14        0.15      2.25 o 
 -14   0   6        0.63        0.72      2.16 o 
 -13   0   6        1.48        1.38      2.00 o 
 -12   0   6        0.86        0.37      1.81 o 
 -11   0   6       22.43       24.12      2.09 o 
 -10   0   6       40.58       41.66      4.09 o 
  -9   0   6      326.77      348.99      5.23 o 
  -8   0   6      150.70      160.37      3.38 o 
  -7   0   6        0.75        0.94      1.32 o 
  -6   0   6       18.08       16.63      1.61 o 
  -5   0   6        0.67       -0.07      1.17 o 
  -4   0   6        0.57        0.73      1.20 o 
  -3   0   6       21.46       18.81      1.47 o 
  -2   0   6      155.48      167.07      4.56 o 
  -1   0   6        1.03        1.08      1.78 o 
   0   0   6      535.45      560.46     10.90 o 
   1   0   6        2.80        1.16      1.20 o 
   2   0   6      113.98      135.52      2.47 o 
   3   0   6       62.53       61.37      1.87 o 
   4   0   6      101.47      110.78      2.40 o 
   5   0   6       40.39       32.25      1.83 o 
   6   0   6       80.60       74.13      2.22 o 
   7   0   6      311.88      310.85     11.37 o 
   8   0   6       69.44       73.14      2.93 o 
   9   0   6       17.53       17.30      1.97 o 
  10   0   6       54.94       48.90      2.25 o 
  11   0   6       80.34       70.71      3.45 o 
  12   0   6        3.51        8.25      2.61 o 
  13   0   6        0.66        1.65      2.57 o 
  14   0   6        2.49        1.30      2.93 o 
  15   0   6       25.28       19.38      3.11 o 
 -16   1   6        1.83        1.21      2.14 o 
 -15   1   6        4.99        3.45      2.00 o 
 -14   1   6       10.19        7.63      1.91 o 
 -13   1   6       10.61        6.73      1.49 o 
 -12   1   6        0.54        0.44      1.37 o 
 -11   1   6       73.87       78.15      1.99 o 
 -10   1   6      184.56      212.42      3.85 o 
  -9   1   6       18.32       15.28      1.29 o 
  -8   1   6        1.52        0.18      1.16 o 
  -7   1   6       35.62       31.52      2.30 o 
  -6   1   6       38.31       38.29      3.33 o 
  -5   1   6        0.12       -0.26      1.03 o 
  -4   1   6        1.67        0.46      0.99 o 
  -3   1   6       33.60       30.42      1.98 o 
  -2   1   6        0.85        0.97      0.74 o 
  -1   1   6        0.08        0.25      0.76 o 
   0   1   6       85.14       84.79      1.51 o 
   1   1   6       89.80       96.21      3.03 o 
   2   1   6        9.79        9.30      1.76 o 
   3   1   6        2.40        1.21      0.74 o 
   4   1   6       11.23       12.38      2.34 o 
   5   1   6        6.57        3.83      0.88 o 
   6   1   6       35.52       34.09      1.21 o 
   7   1   6        0.01        0.27      0.95 o 
   8   1   6       26.29       27.56      1.48 o 
   9   1   6       30.90       26.03      2.72 o 
  10   1   6       47.39       50.54      6.22 o 
  11   1   6        9.59        8.32      1.56 o 
  12   1   6        0.07        0.03      1.56 o 
  13   1   6        6.59        7.03      1.71 o 
  14   1   6        2.52        3.55      1.88 o 
  15   1   6        3.62        1.65      1.98 o 
 -15   2   6       11.95        8.84      2.75 o 
 -14   2   6        7.67        9.43      3.46 o 
 -13   2   6        9.51        7.40      4.29 o 
 -12   2   6       14.26       12.61      2.35 o 
 -11   2   6        2.33        0.99      1.59 o 
 -10   2   6       17.67       14.60      1.64 o 
  -9   2   6        8.96        5.98      1.48 o 
  -8   2   6        3.93        3.18      1.40 o 
  -7   2   6       18.38       18.42      1.50 o 
  -6   2   6       11.97       10.63      1.36 o 
  -5   2   6       24.47       18.94      1.63 o 
  -4   2   6       17.63       12.91      1.11 o 
  -3   2   6       48.20       49.10      1.39 o 
  -2   2   6       49.23       46.97      1.49 o 
  -1   2   6        1.52        0.89      0.89 o 
   0   2   6        7.32        6.28      0.97 o 
   1   2   6       18.85       23.20      1.51 o 
   2   2   6        9.44       10.53      1.15 o 
   3   2   6      192.89      199.74      3.29 o 
   4   2   6      317.98      308.88      3.90 o 
   5   2   6        6.12        6.09      1.00 o 
   6   2   6        3.42        3.45      1.19 o 
   7   2   6        0.11        0.02      1.26 o 
   8   2   6        3.43        1.62      1.23 o 
   9   2   6       11.48       10.60      1.54 o 
  10   2   6        1.83        1.90      1.45 o 
  11   2   6       19.96       18.02      1.77 o 
  12   2   6       10.83       11.80      1.78 o 
  13   2   6        1.34        0.83      1.91 o 
  14   2   6        0.01        0.43      2.02 o 
 -13   3   6       20.00       23.41      5.97 o 
 -12   3   6        5.03        4.40      2.50 o 
 -11   3   6       13.86       16.56      4.54 o 
 -10   3   6       17.28       15.29      2.28 o 
  -9   3   6       19.35       20.89      2.37 o 
  -8   3   6        4.21        2.47      1.54 o 
  -7   3   6        1.41        1.67      1.47 o 
  -6   3   6        9.84        8.35      1.33 o 
  -5   3   6        2.78        0.97      1.20 o 
  -4   3   6        6.89        5.64      1.20 o 
  -3   3   6        3.20        2.53      1.14 o 
  -2   3   6        0.00        0.43      1.05 o 
  -1   3   6       30.05       32.14      1.62 o 
   0   3   6        1.57        2.14      1.30 o 
   1   3   6        0.23       -0.46      1.19 o 
   2   3   6       30.34       26.40      2.33 o 
   3   3   6      177.52      205.80      3.99 o 
   4   3   6       70.93       49.94      2.25 o 
   5   3   6       51.39       44.56      3.31 o 
   6   3   6       15.57       12.97      1.48 o 
   7   3   6       35.88       36.94      2.47 o 
   8   3   6        6.24        5.71      1.57 o 
   9   3   6        0.12        0.04      1.62 o 
  10   3   6       19.46       18.03      4.79 o 
  11   3   6        0.62       -0.11      1.76 o 
  12   3   6        2.80        2.21      1.99 o 
 -11   4   6        0.01        0.69      2.61 o 
 -10   4   6       12.34       17.43      2.72 o 
  -9   4   6        5.07        3.65      2.52 o 
  -8   4   6        0.04       -0.14      2.34 o 
  -7   4   6       18.85       20.79      3.26 o 
  -6   4   6       30.65       31.53      1.98 o 
  -5   4   6        5.73        6.36      1.48 o 
  -4   4   6       37.35       38.19      1.78 o 
  -3   4   6        2.65        2.06      1.64 o 
  -2   4   6        0.18       -0.65      1.59 o 
  -1   4   6        0.46        0.26      1.58 o 
   0   4   6        1.31        2.43      1.96 o 
   1   4   6        3.93        1.41      1.94 o 
   2   4   6       32.74       30.65      2.28 o 
   3   4   6        4.42        3.93      2.06 o 
   4   4   6       27.35       24.00      2.14 o 
   5   4   6        0.36        0.74      2.05 o 
   6   4   6        2.65        3.31      2.18 o 
   7   4   6        0.03        0.46      2.24 o 
   8   4   6        0.12       -0.28      2.26 o 
   9   4   6        3.82        2.91      2.22 o 
  10   4   6        1.39        0.18      2.50 o 
  -5   5   6        3.61        5.30      2.74 o 
  -4   5   6        0.03       -0.79      2.48 o 
  -3   5   6        8.74        9.94      3.47 o 
  -2   5   6        0.03       -0.31      2.47 o 
  -1   5   6        7.54        7.15      2.54 o 
   0   5   6        5.36        1.59      2.50 o 
   1   5   6        1.65        0.67      2.47 o 
   2   5   6        1.84        2.66      2.29 o 
   3   5   6        0.30        0.32      2.45 o 
   4   5   6        0.64        1.11      2.51 o 
 -15   1   7        0.87        1.07      2.23 o 
 -14   1   7        0.54        0.84      1.79 o 
 -13   1   7        0.58        0.47      1.67 o 
 -12   1   7        1.70        0.59      1.77 o 
 -11   1   7        2.75        2.06      1.61 o 
 -10   1   7        0.03       -0.23      1.61 o 
  -9   1   7       58.67       56.94      2.17 o 
  -8   1   7      137.97      150.88      3.02 o 
  -6   1   7        0.57        0.87      1.24 o 
  -5   1   7        4.95        2.80      1.27 o 
  -4   1   7       12.33       12.72      1.34 o 
  -3   1   7       24.68       26.14      2.40 o 
  -2   1   7       43.03       39.01      4.12 o 
  -1   1   7        6.90        6.30      1.37 o 
   0   1   7       95.88      100.64      2.32 o 
   1   1   7       10.03        9.84      1.80 o 
   2   1   7        1.18       -0.04      1.05 o 
   3   1   7        0.03       -0.66      1.15 o 
   4   1   7       51.50       53.52      1.77 o 
   5   1   7       29.43       28.79      1.30 o 
   6   1   7       57.73       66.54      1.67 o 
   7   1   7       65.39       63.56      4.10 o 
   8   1   7        0.86        0.56      1.34 o 
   9   1   7        7.71        8.60      1.55 o 
  10   1   7        6.87        3.19      1.58 o 
  11   1   7       18.80       18.68      1.89 o 
  12   1   7        0.78        0.78      1.79 o 
  13   1   7        5.39        7.25      2.10 o 
 -14   2   7       11.98       12.85      3.13 o 
 -13   2   7       14.97       15.00      4.41 o 
 -12   2   7        0.57       -1.26      2.24 o 
 -11   2   7       35.35       39.38      2.32 o 
 -10   2   7       21.20       17.17      1.93 o 
  -9   2   7        3.73        2.46      1.66 o 
  -8   2   7        1.00       -0.54      1.49 o 
  -7   2   7        0.20       -0.08      1.51 o 
  -6   2   7        0.35        0.52      1.47 o 
  -5   2   7        4.35        4.33      1.78 o 
  -4   2   7        3.28        2.62      1.39 o 
  -3   2   7       40.00       40.69      1.85 o 
  -2   2   7        0.71        0.34      1.33 o 
  -1   2   7       24.43       30.34      2.10 o 
   0   2   7       22.39       21.53      1.45 o 
   1   2   7       49.48       51.74      3.06 o 
   2   2   7        0.79       -0.21      1.28 o 
   3   2   7      119.70      136.26      2.70 o 
   4   2   7        1.60        2.98      1.32 o 
   5   2   7       22.95       19.88      2.98 o 
   6   2   7       11.49       12.89      3.90 o 
   7   2   7       20.11       20.96      1.67 o 
   8   2   7        0.00       -0.09      1.48 o 
   9   2   7        0.00        0.13      1.48 o 
  10   2   7       16.90       14.13      1.88 o 
  11   2   7        4.03        3.40      1.90 o 
  12   2   7       10.50       10.87      2.12 o 
 -12   3   7       10.17       10.91      2.85 o 
 -11   3   7        1.35        2.38      2.61 o 
 -10   3   7        4.11        5.32      2.50 o 
  -9   3   7        0.12       -0.83      2.29 o 
  -8   3   7        8.15        6.01      1.84 o 
  -7   3   7        0.04       -1.04      1.80 o 
  -6   3   7       15.09       12.08      1.83 o 
  -5   3   7        0.16       -1.03      1.66 o 
  -4   3   7       41.33       36.45      3.78 o 
  -3   3   7        9.82        7.36      2.17 o 
  -2   3   7        0.05       -0.18      1.48 o 
  -1   3   7        0.07       -0.28      1.43 o 
   0   3   7        9.90        5.67      1.53 o 
   1   3   7       11.22       11.41      1.55 o 
   2   3   7        0.37        0.74      1.50 o 
   3   3   7       39.87       32.44      4.26 o 
   4   3   7      129.36      116.68      3.35 o 
   5   3   7        0.74       -0.06      1.73 o 
   6   3   7       21.17       18.80      2.24 o 
   7   3   7        6.56        3.29      2.18 o 
   8   3   7        0.23       -0.77      2.17 o 
   9   3   7        6.15        3.80      1.93 o 
  10   3   7        0.17       -0.10      1.94 o 
  11   3   7        4.17        3.43      2.18 o 
  -8   4   7        1.72       -1.08      2.41 o 
  -7   4   7        3.43        3.10      2.47 o 
  -6   4   7        0.05       -0.23      2.05 o 
  -5   4   7        6.32        4.45      2.36 o 
  -4   4   7        0.05        0.59      2.44 o 
  -3   4   7        2.43       -0.35      1.78 o 
  -2   4   7        3.40        4.22      1.89 o 
  -1   4   7        0.20        0.01      1.82 o 
   0   4   7        0.44       -0.24      2.07 o 
   1   4   7        0.01       -0.74      2.03 o 
   2   4   7        4.91        2.48      2.20 o 
   3   4   7       26.52       19.75      2.61 o 
   4   4   7        7.79        6.67      2.25 o 
   5   4   7       14.96       12.42      2.38 o 
   6   4   7        0.11        1.44      2.47 o 
   7   4   7        0.25       -1.03      2.53 o 
 -13   0   8        4.25        3.53      2.64 o 
 -12   0   8        0.32       -1.00      2.30 o 
 -11   0   8        1.09       -0.01      2.21 o 
 -10   0   8       23.29       24.66      2.48 o 
  -9   0   8       22.86       27.38      4.47 o 
  -8   0   8      138.50      159.17      8.14 o 
  -7   0   8       65.09       69.99      3.41 o 
  -6   0   8       42.63       49.68      7.04 o 
  -5   0   8       61.91       59.33      3.85 o 
  -4   0   8       17.49       14.29      2.63 o 
  -3   0   8        7.66        4.30      2.45 o 
  -2   0   8        7.49        6.70      2.46 o 
  -1   0   8        7.91        8.30      2.87 o 
   0   0   8       82.30       88.13      4.44 o 
   1   0   8        2.46       -0.41      2.80 o 
   2   0   8       63.50       74.79      4.28 o 
   3   0   8       70.91       63.32      4.12 o 
   4   0   8       26.01       35.50      3.77 o 
   5   0   8       62.94       85.88      4.69 o 
   6   0   8       55.45       56.47      4.29 o 
   7   0   8       53.15       58.59      2.51 o 
   8   0   8        1.23        4.99      1.95 o 
   9   0   8       21.24       18.17      2.26 o 
  10   0   8        6.81        3.86      2.84 o 
  11   0   8        7.24        5.53      2.99 o 
  12   0   8        0.25        2.10      3.39 o 
 -13   1   8        2.69        2.46      2.25 o 
 -12   1   8        0.07       -0.14      1.98 o 
 -11   1   8        4.29        3.24      1.93 o 
 -10   1   8        3.47        2.57      1.91 o 
  -9   1   8        0.00       -0.77      1.71 o 
  -8   1   8        0.32        1.62      1.73 o 
  -7   1   8        0.05        0.67      1.55 o 
  -6   1   8       11.66       13.25      2.43 o 
  -5   1   8        0.02       -0.31      1.55 o 
  -4   1   8       33.56       41.17      3.50 o 
  -3   1   8       30.08       29.95      3.25 o 
  -2   1   8        8.52        7.48      1.50 o 
  -1   1   8        0.07        1.34      1.84 o 
   0   1   8        3.76        2.59      1.97 o 
   1   1   8       29.44       31.86      3.79 o 
   2   1   8        1.76        1.67      1.97 o 
   3   1   8        0.81       -0.76      2.15 o 
   4   1   8       25.14       29.07      2.59 o 
   5   1   8        0.32        2.12      1.50 o 
   6   1   8        7.39        8.05      1.81 o 
   7   1   8        2.13        0.04      1.95 o 
   8   1   8        0.26        0.36      2.19 o 
   9   1   8        1.08        0.91      1.68 o 
  10   1   8        7.39        4.73      1.85 o 
  11   1   8        1.30        2.13      1.89 o 
 -12   2   8        8.05        5.65      2.83 o 
 -11   2   8        4.99        3.83      2.22 o 
 -10   2   8        0.03       -0.14      1.99 o 
  -9   2   8        0.01        0.16      1.94 o 
  -8   2   8        0.30       -0.48      1.85 o 
  -7   2   8        0.36        0.69      1.83 o 
  -6   2   8        1.95        1.53      1.80 o 
  -5   2   8        0.14       -0.46      1.66 o 
  -4   2   8       13.24       10.10      1.79 o 
  -3   2   8       28.25       26.58      1.95 o 
  -2   2   8        1.13        0.72      1.86 o 
  -1   2   8        0.02        0.37      2.11 o 
   0   2   8        7.66        6.36      2.07 o 
   1   2   8       20.72       17.65      2.43 o 
   2   2   8        4.09        5.00      2.14 o 
   3   2   8        1.65        0.74      1.56 o 
   4   2   8      112.05      119.99      7.20 o 
   5   2   8       13.05       10.57      2.24 o 
   6   2   8       10.58        7.66      2.22 o 
   7   2   8        1.75        1.83      2.20 o 
   8   2   8        2.33        0.55      2.29 o 
   9   2   8        9.64       12.17      2.62 o 
  10   2   8        0.54        0.47      2.47 o 
  -9   3   8        2.67        2.62      2.22 o 
  -8   3   8        0.30        0.09      2.19 o 
  -7   3   8        8.32        4.27      2.08 o 
  -6   3   8        0.48        0.66      2.04 o 
  -5   3   8        2.53        1.04      2.51 o 
  -4   3   8       13.31       11.40      3.01 o 
  -3   3   8        5.84        1.20      2.42 o 
  -2   3   8       11.55        8.88      2.53 o 
  -1   3   8       15.29       17.92      2.62 o 
   0   3   8        8.81        6.29      2.30 o 
   1   3   8        2.32        0.75      2.24 o 
   2   3   8        9.95       11.35      2.17 o 
   3   3   8       55.87       51.57      2.79 o 
   4   3   8        0.51        0.79      2.22 o 
   5   3   8        2.74        1.90      2.34 o 
   6   3   8        6.32        4.00      2.47 o 
   7   3   8        6.23        6.86      2.63 o 
   8   3   8        9.25        9.07      2.71 o 
  -4   4   8        3.15        0.22      2.89 o 
  -3   4   8        0.64       -1.30      2.84 o 
  -2   4   8        1.70        2.31      2.84 o 
  -1   4   8        1.07        3.13      4.36 o 
   0   4   8        2.75        2.86      4.29 o 
   1   4   8        2.23        1.42      2.46 o 
   2   4   8        0.70        1.10      2.56 o 
   3   4   8        2.55        2.04      2.59 o 
 -10   1   9        3.63        3.49      2.23 o 
  -9   1   9        0.50       -0.36      2.17 o 
  -8   1   9        2.82        1.00      1.96 o 
  -7   1   9       22.44       20.12      2.25 o 
  -6   1   9       33.81       32.93      5.38 o 
  -5   1   9       11.22        9.62      1.93 o 
  -4   1   9        3.23        1.53      1.85 o 
  -3   1   9        9.28        9.14      2.18 o 
  -2   1   9        1.73        1.00      2.14 o 
  -1   1   9        1.66        2.60      2.33 o 
   0   1   9        0.92        1.54      2.43 o 
   1   1   9        5.12        2.60      2.51 o 
   2   1   9       23.16       27.60      2.94 o 
   3   1   9       28.98       29.84      6.01 o 
   4   1   9       36.15       45.82      3.27 o 
   5   1   9       19.09       21.98      3.79 o 
   6   1   9        6.60        8.33      2.99 o 
   7   1   9        3.75        0.77      4.21 o 
   8   1   9        7.47       10.81      4.57 o 
   9   1   9        8.50        7.92      4.84 o 
  -9   2   9        0.59        1.12      2.29 o 
  -8   2   9        2.35        0.40      2.11 o 
  -7   2   9        0.97        1.62      2.13 o 
  -6   2   9       14.04       18.56      3.36 o 
  -5   2   9        1.14        1.51      2.02 o 
  -4   2   9       41.92       53.78      3.39 o 
  -3   2   9        5.21        4.39      2.47 o 
  -2   2   9        0.10        0.90      2.51 o 
  -1   2   9        0.46       -0.19      2.38 o 
   0   2   9        1.08        0.95      2.40 o 
   1   2   9        4.04        2.84      2.47 o 
   2   2   9        9.47       11.74      2.77 o 
   3   2   9        1.18       -1.19      2.72 o 
   4   2   9       11.29        7.83      4.18 o 
   5   2   9        7.27       11.40      3.90 o 
   6   2   9        0.12        2.75      4.44 o 
   7   2   9        7.14        8.85      4.88 o 
  -5   3   9        0.46       -0.53      2.99 o 
  -4   3   9        0.53        0.44      2.83 o 
  -3   3   9       10.55        5.44      2.92 o 
  -2   3   9        0.51       -1.29      2.77 o 
  -1   3   9        0.27        0.11      2.79 o 
   0   3   9        0.09       -1.09      2.82 o 
   1   3   9       12.66        9.98      3.93 o 
   2   3   9        3.47        2.51      4.28 o 
   3   3   9        6.25        6.43      4.51 o 
  -7   0  10       10.11        1.50      4.16 o 
  -6   0  10       47.51       50.84      4.97 o 
  -5   0  10        2.33        3.25      3.79 o 
  -4   0  10        0.00       -0.32      3.94 o 
  -3   0  10        1.01       -1.82      4.00 o 
  -2   0  10       16.68       17.40      3.97 o 
  -1   0  10        6.05        1.00      3.64 o 
   0   0  10        4.14        6.55      4.22 o 
   1   0  10        1.12       -1.48      4.16 o 
   2   0  10       25.17       18.98      4.63 o 
   3   0  10       21.47       30.48      5.01 o 
   4   0  10        8.29        8.25      4.62 o 
   5   0  10        2.50        0.12      4.72 o 
  -6   1  10       21.13       27.90      2.66 o 
  -5   1  10        3.30        4.17      2.96 o 
  -4   1  10        6.36        6.21      2.76 o 
  -3   1  10        0.51       -0.53      2.61 o 
  -2   1  10        5.69        2.73      2.72 o 
  -1   1  10        2.80        3.24      2.95 o 
   0   1  10        0.30       -2.12      2.97 o 
   1   1  10        0.43        0.00      2.69 o 
   2   1  10        1.45        0.31      3.03 o 
   3   1  10        3.78        0.55      3.12 o 
   4   1  10        1.21        0.83      3.32 o 
  -2   2  10        1.50       -0.49      3.04 o 
  -1   2  10        0.10       -0.31      2.99 o 
   0   2  10        4.55        5.65      3.10 o 
                                                 
